# Supplementary material for: Edge-strand of BepA interacts with immature LptD on the β-barrel assembly machine to direct it to on- and off-pathways
Source: eLife. 2021 Aug 31;10:e70541. doi: 10.7554/eLife.70541 (PMC8423444; doi:10.7554/eLife.70541)
Supplement: Figure 1—source data 1. — (B–D) For the immunoblotting experiments using the anti-BepA and anti-LptD antibodies and quantified band intensity data for the pulse-chase experiments using the anti-LptD antibody. [file elife-70541-fig1-data1.zip]

Archive with 25 entries (20 files):
- Figure 1 Source data files(revised)/
- Figure 1 Source data files(revised)/~$Source Data-Fig 1D.xlsx
- __MACOSX/
- __MACOSX/Figure 1 Source data files(revised)/
- __MACOSX/Figure 1 Source data files(revised)/._~$Source Data-Fig 1D.xlsx
- Figure 1 Source data files(revised)/.DS_Store
- __MACOSX/Figure 1 Source data files(revised)/._.DS_Store
- Figure 1 Source data files(revised)/Figure 1-Source data 1 (B-D,_used area & Source for quantitation).pdf
- __MACOSX/Figure 1 Source data files(revised)/._Figure 1-Source data 1 (B-D,_used area & Source for quantitation).pdf
- Figure 1 Source data files(revised)/Figure 1-Source data raw data/
- Figure 1 Source data files(revised)/Figure 1-Source data raw data/Figure 1-Source data 5 (C_raw data-LptD).tif
- __MACOSX/Figure 1 Source data files(revised)/Figure 1-Source data raw data/
- __MACOSX/Figure 1 Source data files(revised)/Figure 1-Source data raw data/._Figure 1-Source data 5 (C_raw data-LptD).tif
- Figure 1 Source data files(revised)/Figure 1-Source data raw data/Figure 1-Source data 7 (D_raw data-2nd noME and +ME).tif
- __MACOSX/Figure 1 Source data files(revised)/Figure 1-Source data raw data/._Figure 1-Source data 7 (D_raw data-2nd noME and +ME).tif
- Figure 1 Source data files(revised)/Figure 1-Source data raw data/Figure 1-Source data 4(C_raw data-BepA).tif
- __MACOSX/Figure 1 Source data files(revised)/Figure 1-Source data raw data/._Figure 1-Source data 4(C_raw data-BepA).tif
- Figure 1 Source data files(revised)/Figure 1-Source data raw data/Figure 1-Source data 2 (B_raw data-BepA).tif
- __MACOSX/Figure 1 Source data files(revised)/Figure 1-Source data raw data/._Figure 1-Source data 2 (B_raw data-BepA).tif
- Figure 1 Source data files(revised)/Figure 1-Source data raw data/Figure 1-Source data 3 (B_raw data-LptD).tif
- __MACOSX/Figure 1 Source data files(revised)/Figure 1-Source data raw data/._Figure 1-Source data 3 (B_raw data-LptD).tif
- Figure 1 Source data files(revised)/Figure 1-Source data raw data/Figure 1-Source data 6 (D_raw data-1st noME and +ME).tif
- __MACOSX/Figure 1 Source data files(revised)/Figure 1-Source data raw data/._Figure 1-Source data 6 (D_raw data-1st noME and +ME).tif
- Figure 1 Source data files(revised)/Source Data-Fig 1D(revised).xlsx
- __MACOSX/Figure 1 Source data files(revised)/._Source Data-Fig 1D(revised).xlsx
