# Supplementary material for: Edge-strand of BepA interacts with immature LptD on the β-barrel assembly machine to direct it to on- and off-pathways
Source: eLife. 2021 Aug 31;10:e70541. doi: 10.7554/eLife.70541 (PMC8423444; doi:10.7554/eLife.70541)
Supplement: Figure 1—source data 1. — (B–D) For the immunoblotting experiments using the anti-BepA and anti-LptD antibodies and quantified band intensity data for the pulse-chase experiments using the anti-LptD antibody. [file elife-70541-fig1-data1.zip › Figure 1 Source data files(revised)/Source Data-Fig 1D(revised).xlsx]

## Sheet: Sheet1
Figure 1D : LptD isomerization pulse-chase
1 th (181001)		vec				WT				E137Q				A106P				F107P
5d		1	5	10	15	1	5	10	15	1	5	10	15	1	5	10	15	1	5	10	15
	C	156	218	200	193	164	101	45.1	19	211	246	207	173	172	180	186	148	174	169	66.9	36.4
	NC	5.2	8.5	22.5	38	6.7	22.2	63.1	82.7	10.5	20.1	45.3	63.5	6.3	6.3	25.6	39.8	5.5	14.9	35	47.2
	Total	161.2	226.5	222.5	231	170.7	123.2	108.2	101.7	221.5	266.1	252.3	236.5	178.3	186.3	211.6	187.8	179.5	183.9	101.9	83.6
	Rel NC*	0.0229581	0.0375276	0.0993377	0.16777	0.0543831	0.180195	0.512175	0.671266	0.0394589	0.0755355	0.170237	0.238632	0.0338164	0.0338164	0.137413	0.213634	0.0299076	0.0810223	0.190321	0.256661
2nd (181003)		vec				WT				E137Q				A106P				F107P
5d		1	5	10	15	1	5	10	15	1	5	10	15	1	5	10	15	1	5	10	15
	C	41.7	94.1	100	79.8	70.5	44.4	23.5	11.2	153	193	134	111	107	111	92.1	81.9	118	131	60.5	40.2
	NC	1.6	3.9	12	19.2	5.2	6.8	36.7	33.7	7.6	18.6	36.3	44.7	5.2	3.5	9.5	20.5	3.8	14.3	29.7	46.5
	Total	43.3	98	112	99	75.7	51.2	60.2	44.9	160.6	211.6	170.3	155.7	112.2	114.5	101.6	102.4	121.8	145.3	90.2	86.7
	RelNC*	0.0163265	0.0397959	0.122449	0.195918	0.101562	0.132812	0.716797	0.658203	0.0359168	0.0879017	0.17155	0.211248	0.0454148	0.0305677	0.0829694	0.179039	0.0261528	0.0984171	0.204405	0.320028
	Average
		1	5	10	15
	vec	0.0196423	0.0386618	0.110893	0.181844
	WT	0.0779728	0.156504	0.614486	0.664735
	E137Q	0.0376878	0.0817186	0.170893	0.22494
	A106P	0.0396156	0.0321921	0.110191	0.196337
	F107P	0.0280302	0.0897197	0.197363	0.288344
	SD
		1	5	10	15
	vec	0.0046892	0.00160395	0.0163421	0.0199036
	WT	0.0333609	0.0335043	0.144689	0.00923701
	E137Q	0.00250459	0.00874422	0.000928673	0.0193637
	A106P	0.00820132	0.00229721	0.0384973	0.0244621
	F107P	0.00265502	0.0123	0.00995879	0.0448067
