# Supplementary material for: Edge-strand of BepA interacts with immature LptD on the β-barrel assembly machine to direct it to on- and off-pathways
Source: eLife. 2021 Aug 31;10:e70541. doi: 10.7554/eLife.70541 (PMC8423444; doi:10.7554/eLife.70541)
Supplement: Figure 2—source data 1. [file elife-70541-fig2-data1.zip]

Archive with 15 entries (11 files):
- Figure 2 Source data files/
- Figure 2 Source data files/.DS_Store
- __MACOSX/
- __MACOSX/Figure 2 Source data files/
- __MACOSX/Figure 2 Source data files/._.DS_Store
- Figure 2 Source data files/Figure 2-Source data (raw data)/
- Figure 2 Source data files/Figure 2-Source data (raw data)/Thumbs.db
- Figure 2 Source data files/Figure 2-Source data (raw data)/Figure 2-Source data 3 (A_raw data-beta-C His).tif
- Figure 2 Source data files/Figure 2-Source data (raw data)/Figure 2-Source data 6 (A_raw data-Peri BepA).tif
- Figure 2 Source data files/Figure 2-Source data (raw data)/Figure 2-Source data 7 (A_raw data-Peri His).tif
- Figure 2 Source data files/Figure 2-Source data (raw data)/Figure 2-Source data 4 (A_raw data-beta-N BepA).tif
- Figure 2 Source data files/Figure 2-Source data (raw data)/Figure 2-Source data 2 (A_raw data-beta-C BepA).tif
- Figure 2 Source data files/Figure 2-Source data (raw data)/Figure 2-Source data 5 (A_raw data-beta-N His).tif
- Figure 2 Source data files/Fig 2-Source data 1 (A, B,_used area).pdf
- __MACOSX/Figure 2 Source data files/._Fig 2-Source data 1 (A, B,_used area).pdf
