# Supplementary material for: Edge-strand of BepA interacts with immature LptD on the β-barrel assembly machine to direct it to on- and off-pathways
Source: eLife. 2021 Aug 31;10:e70541. doi: 10.7554/eLife.70541 (PMC8423444; doi:10.7554/eLife.70541)
Supplement: Figure 3—source data 1. [file elife-70541-fig3-data1.zip]

Archive with 13 entries (9 files):
- Figure 3 Source data files/
- Figure 3 Source data files/.DS_Store
- __MACOSX/
- __MACOSX/Figure 3 Source data files/
- __MACOSX/Figure 3 Source data files/._.DS_Store
- Figure 3 Source data files/Figure 3-Source data (raw data)/
- Figure 3 Source data files/Figure 3-Source data (raw data)/Figure 3-Source data 3 (A_raw data-His).tif
- Figure 3 Source data files/Figure 3-Source data (raw data)/Figure 3-Source data 6 (B_raw data-His +ME).tif
- Figure 3 Source data files/Figure 3-Source data (raw data)/Figure 3-Source data 2 (A_raw data-BepA).tif
- Figure 3 Source data files/Figure 3-Source data (raw data)/Figure 3-Source data 4 (B_raw data-BepA +ME).tif
- Figure 3 Source data files/Figure 3-Source data (raw data)/Figure 3-Source data 5 (B_raw data-BepA noME).tif
- Figure 3 Source data files/Figure 3-Source data 1 (A, B,_used area).pdf
- __MACOSX/Figure 3 Source data files/._Figure 3-Source data 1 (A, B,_used area).pdf
