# Supplementary material for: Edge-strand of BepA interacts with immature LptD on the β-barrel assembly machine to direct it to on- and off-pathways
Source: eLife. 2021 Aug 31;10:e70541. doi: 10.7554/eLife.70541 (PMC8423444; doi:10.7554/eLife.70541)
Supplement: Figure 3—figure supplement 1—source data 1. [file elife-70541-fig3-figsupp1-data1.zip]

Archive with 17 entries (12 files):
- Figure 3-figure supplment 1  Source data files/
- Figure 3-figure supplment 1  Source data files/.DS_Store
- __MACOSX/
- __MACOSX/Figure 3-figure supplment 1  Source data files/
- __MACOSX/Figure 3-figure supplment 1  Source data files/._.DS_Store
- Figure 3-figure supplment 1  Source data files/Figure 3-figure supplement 1-Source data 1 (used area).pdf.pdf
- __MACOSX/Figure 3-figure supplment 1  Source data files/._Figure 3-figure supplement 1-Source data 1 (used area).pdf.pdf
- Figure 3-figure supplment 1  Source data files/Figure 3-figure supplement 1-Source data (raw data)/
- Figure 3-figure supplment 1  Source data files/Figure 3-figure supplement 1-Source data (raw data)/.DS_Store
- __MACOSX/Figure 3-figure supplment 1  Source data files/Figure 3-figure supplement 1-Source data (raw data)/
- __MACOSX/Figure 3-figure supplment 1  Source data files/Figure 3-figure supplement 1-Source data (raw data)/._.DS_Store
- Figure 3-figure supplment 1  Source data files/Figure 3-figure supplement 1-Source data (raw data)/Figure 3-figure supplement 1-Source data 3 (raw data-pure A106-F107-LptD).tif
- Figure 3-figure supplment 1  Source data files/Figure 3-figure supplement 1-Source data (raw data)/Figure 3-figure supplement 1-Source data 7 (raw data-whole-N105-BepA).tif
- Figure 3-figure supplment 1  Source data files/Figure 3-figure supplement 1-Source data (raw data)/Figure 3-figure supplement 1-Source data 4 (raw data-pure N105-BepA).tif
- Figure 3-figure supplment 1  Source data files/Figure 3-figure supplement 1-Source data (raw data)/Figure 3-figure supplement 1-Source data 5 (raw data-pure N105-LptD).tif
- Figure 3-figure supplment 1  Source data files/Figure 3-figure supplement 1-Source data (raw data)/Figure 3-figure supplement 1-Source data 2 (raw data-pure A106-F107-BepA).tif
- Figure 3-figure supplment 1  Source data files/Figure 3-figure supplement 1-Source data (raw data)/Figure 3-figure supplement 1-Source data 6 (raw data-whole-A106-F107-BepA).tif
