# Supplementary material for: Edge-strand of BepA interacts with immature LptD on the β-barrel assembly machine to direct it to on- and off-pathways
Source: eLife. 2021 Aug 31;10:e70541. doi: 10.7554/eLife.70541 (PMC8423444; doi:10.7554/eLife.70541)
Supplement: Figure 3—figure supplement 2—source data 1. [file elife-70541-fig3-figsupp2-data1.zip]

Archive with 12 entries (8 files):
- Figure 3-figure supplment 2  Source data files/
- Figure 3-figure supplment 2  Source data files/.DS_Store
- __MACOSX/
- __MACOSX/Figure 3-figure supplment 2  Source data files/
- __MACOSX/Figure 3-figure supplment 2  Source data files/._.DS_Store
- Figure 3-figure supplment 2  Source data files/Figure 3-figure supplement 2-Source data (raw data) /
- Figure 3-figure supplment 2  Source data files/Figure 3-figure supplement 2-Source data (raw data) /Figure 3-figure supplement 2-Source data 2 (A_raw data).jpg
- Figure 3-figure supplment 2  Source data files/Figure 3-figure supplement 2-Source data (raw data) /Figure 3-figure supplement 2-Source data 3 (B_raw data-BepA +ME).tif
- Figure 3-figure supplment 2  Source data files/Figure 3-figure supplement 2-Source data (raw data) /Figure 4-figure supplement 2-Source data 5 (B_raw data-BamA).tif
- Figure 3-figure supplment 2  Source data files/Figure 3-figure supplement 2-Source data (raw data) /Figure 3-figure supplement 2-Source data 4 (B_raw data-BepA noME).tif
- Figure 3-figure supplment 2  Source data files/Figure 3-figure supplement 2-Source data 1 (A, B_used area).pdf.pdf
- __MACOSX/Figure 3-figure supplment 2  Source data files/._Figure 3-figure supplement 2-Source data 1 (A, B_used area).pdf.pdf
